# Supplementary material for: Oligocene and early Miocene mammal biostratigraphy of the Valley of Lakes in Mongolia
Source: Paleobiodivers Paleoenviron. 2016 Dec 15;97(1):219–31. doi: 10.1007/s12549-016-0264-x (PMC5367693; doi:10.1007/s12549-016-0264-x)
Supplement: Supplementary file 1 — Species-level taxa from the Oligocene and lower Miocene deposits of the Taatsiin Gol Basin with specimen counts per sample. Abbreviations: Ma: Marsupialia, R: Rodentia, La: Lagomorpha, E: Eulipotyphla, Le: Leptictida, Cr: Creodonta, Ca: Carnivora, A: Artiodactyla, P: Perissodactyla (XLSX 88.1 kb) [file 12549_2016_264_MOESM1_ESM.xlsx]

## Sheet: ROHDATEN
			Order	Lagomorpha	Lagomorpha	Lagomorpha	Lagomorpha	Lagomorpha	Lagomorpha	Lagomorpha	Lagomorpha	Lagomorpha	Lagomorpha	Lagomorpha	Lagomorpha	Lagomorpha	Lagomorpha	Lagomorpha	Lagomorpha	Lagomorpha	Lagomorpha	Lagomorpha	Lagomorpha	Lagomorpha	Lagomorpha	Lagomorpha	Lagomorpha	Marsupialia	Marsupialia	Eulipotyphla	Eulipotyphla	Eulipotyphla	Eulipotyphla	Eulipotyphla	Eulipotyphla	Eulipotyphla	Eulipotyphla	Eulipotyphla	Eulipotyphla	Eulipotyphla	Eulipotyphla	Eulipotyphla	Eulipotyphla	Eulipotyphla	Eulipotyphla	Eulipotyphla	Eulipotyphla	Eulipotyphla	Eulipotyphla
			Family	Leporidae	Palaeolagidae	Palaeolagidae	Palaeolagidae	Palaeolagidae	Palaeolagidae	Palaeolagidae	Palaeolagidae	Palaeolagidae	Palaeolagidae	Palaeolagidae	Palaeolagidae	Palaeolagidae	Palaeolagidae	Ochotonidae	Ochotonidae	Ochotonidae	Ochotonidae	Ochotonidae	Ochotonidae	Ochotonidae	Ochotonidae	Ochotonidae	Ochotonidae	Didelphidae	Didelphidae	Erinaceidae	Erinaceidae	Brachyericinae	Brachyericinae	Erinaceidae	Erinaceidae	Erinaceidae	Erinaceidae	Erinaceidae	Erinaceidae	Erinaceidae	Erinaceidae	Erinaceidae	Erinaceidae	Soricidae	Soricidae	Soricidae	Soricidae	Soricidae	Talpidae
			Genus	Ordolagus	Desmatolagus	Desmatolagus	Desmatolagus	Desmatolagus	Desmatolagus	Desmatolagus	Desmatolagus	Desmatolagus	Desmatolagus	Amphilagus	Amphilagus	Amphilagus	Amphilagus	Bohlinotona	Sinolagomys	Sinolagomys	Sinolagomys	Sinolagomys	Sinolagomys	Sinolagomys	Bellatona	Bellatona	Alloptox	Asiadelphis	Asiadelphis	Zaraalestes	Zaraalestes	Exallerix	Exallerix	Palaeoscaptor	Palaeoscaptor	Palaeoscaptor	Palaeoscaptor	Palaeoscaptor	Amphechinus	Amphechinus	Amphechinus	Amphechinus	Erinaceidae	Gobisorex	Heterosoricinae	Taatsiinia	Tavoonya	Crocidosoricinae	Mongolopala
			Species	teilhardi cf.	vetustus	youngi	gobiensis	robustus	simplex	shargaltensis	chinensis	orlovi	sp.	magnus	orientalis	plicadentis	complicidens n.sp.	pusilla	kansuensis	major	ulungurensis	gracilis	badamae n. sp.	sp.	kazakhstanica	yanghuensis	minor	tjutkovae	zaissanensis	minutus	sp.	pustulatus	sp.	acridens	rectus	aff. rectus	gigas	tenuis	taatsiingolensis	minutissimus	major	aff.taatsiingolensis	indet.	kingae	indet.	hoeckorum	altaica	indet.	tathue
Sample	Biozone	subdivision	informal zone	La_Ordolagus teilhardi	La_Desmatolagus vetustus	La_Desmatolagus youngi	La_Desmatolagus gobiensis	La_Desmatolagus robustus	La_Desmatolagus simplex	La_Desmatolagus shargaltensis	La_Desmatolagus chinensis	La_Desmatolagus orlovi	La_Desmatolagus sp.	La_Amphilagus magnus	La_Amphilagus orientalis	La_Amphilagus plicadentis	La_Amphilagus complicidens sp.nov	La_Bohlinotona pusilla	La_Sinolagomys kansuensis	La_Sinolagomys major	La_Sinolagomys ulungurensis	La_Sinolagomys gracilis	La_Sinolagomys badamae sp. nov.	La_Sinolagomys sp.	La_Bellatona kazakhstanica	La_Bellatona yanghuensis	La_Alloptox minor	M_Asiadelphis tjutkovae	M_Asiadelphis zaissanensis	I_E_Zaraalestes minutus	I_E_Zaraalestes sp.	I_E_Exallerix pustulatus	I_E_Exallerix sp.	I_E_Palaeoscaptor acridens	I_E_Palaeoscaptor rectus	I_E_Palaeoscaptor aff. rectus	I_E_Palaeoscaptor gigas	I_E_Palaeoscaptor tenuis	I_E_Amphechinus taatsiingolensis	I_E_Amphechinus minutissimus	I_E_Amphechinus major	I_E_Amphechinus aff. taatsiingolensis	I_E_Erinaceidae indet.	I_S_Gobisorex kingae	I_S_Heterosoricinae indet.	I_S_Taatsiinia hoeckorum	I_S_Tavoonya altaica	I_S_Crocidosoricinae indet.	I_T_Mongolopala tathue
UNCH-A3+4	Tachyoryctoides kokonorensis Taxon Range Zone	no subdivision	zone D	0	0	0	0	0	0	0	0	0	12	36	10	2	0	0	2	2	436	0	0	250	3	11	1	0	0	0	0	0	1	12	0	0	0	0	0	0	0	170	0	0	0	0	0	25	0
LUS-027-029	Tachyoryctoides kokonorensis Taxon Range Zone	no subdivision	zone D	0	0	0	0	0	0	0	0	0	0	29	42	1	3	0	0	0	125	1	0	110	0	0	0	0	0	0	0	0	0	0	0	0	0	0	0	0	0	11	5	0	0	0	0	0	0
LOG-A1	Tachyoryctoides kokonorensis Taxon Range Zone	no subdivision	zone D	0	0	0	0	0	0	0	0	0	0	0	0	0	0	0	0	0	17	0	0	0	0	0	0	0	0	0	0	0	0	0	0	0	0	0	0	0	0	12	0	0	0	0	0	0	0
RHN-A12,020	Tachyoryctoides kokonorensis Taxon Range Zone	no subdivision	zone D	0	0	0	0	0	0	0	0	0	0	1	0	0	0	0	10	0	25	0	0	0	0	0	0	0	0	0	0	0	0	0	0	0	0	1	11	0	0	23	4	0	0	0	0	0	0
HTE-012	Tachyoryctoides kokonorensis Taxon Range Zone	no subdivision	zone D	0	0	0	0	0	0	0	0	0	8	10	7	0	0	0	0	0	11	4	0	0	16	0	0	0	0	0	0	0	0	3	0	0	0	0	0	0	0	13	0	0	1	0	0	1	0
HTE*	Tachyoryctoides kokonorensis Taxon Range Zone	no subdivision	zone D	0	0	0	26	0	0	0	0	0	0	12	35	0	0	0	7	78	171	0	0	0	0	0	0	0	0	0	0	0	1	0	0	0	0	0	0	0	0	0	0	0	0	0	0	0	0
HTE-005+007	Tachyoryctoides kokonorensis Taxon Range Zone	no subdivision	zone D	0	0	0	0	0	0	0	0	0	5	74	0	0	0	0	50	0	99	0	0	0	0	0	0	0	0	0	0	0	0	0	0	0	0	0	0	0	0	72	0	0	0	0	0	0	0
HTE-014-018	Tachyoryctoides kokonorensis Taxon Range Zone	no subdivision	zone D	0	0	0	0	0	0	0	0	0	0	80	0	0	0	0	99	1	41	0	0	0	0	0	0	0	0	0	0	0	0	3	1	0	0	0	0	0	0	23	0	0	0	0	0	0	0
HTE-008	Tachyoryctoides kokonorensis Taxon Range Zone	no subdivision	zone D	0	0	0	0	0	0	0	0	0	0	22	0	0	0	0	108	88	26	0	0	0	0	0	0	0	0	0	0	0	4	10	3	0	0	1	2	0	0	11	1	0	0	0	0	2	0
HTE-009	Tachyoryctoides kokonorensis Taxon Range Zone	no subdivision	zone D	0	0	0	0	0	0	0	0	0	0	0	0	0	0	0	0	0	0	0	0	0	0	0	0	0	0	0	0	0	0	0	2	0	0	0	0	1	0	0	0	0	0	0	0	0	0
RHN-021+22	Amphechinus major Taxon Range Zone	Upper Amphechinus major T. R. Z.	zone C1-D	0	0	0	0	0	0	0	0	0	0	1	0	0	0	0	42	16	0	0	0	2	0	0	0	0	0	0	0	0	0	0	0	0	0	0	0	0	0	0	0	0	0	0	0	0	0
HTS-056/1-3	Amphechinus major Taxon Range Zone	Upper Amphechinus major T. R. Z.	zone C1-D	0	0	0	0	0	0	0	0	0	0	5	0	0	0	0	67	0	4	0	0	89	0	0	0	0	0	0	0	0	0	0	8	0	0	4	28	3	16	0	2	0	0	2	0	0	0
TAT-E32	Amphechinus major Taxon Range Zone	Upper Amphechinus major T. R. Z.	zone C1-D	0	0	0	0	0	0	0	0	0	0	0	0	0	0	0	29	7	7	0	0	0	0	0	0	0	0	0	0	0	0	0	0	0	0	0	2	0	6	0	1	0	0	0	0	0	0
RHN-019	Amphechinus major Taxon Range Zone	Yindirtemys deflexus Abundance Subzone	zone C1	0	0	0	0	0	0	0	0	0	0	0	0	0	0	0	24	9	12	0	0	55	0	0	0	0	0	0	0	0	0	0	0	0	0	0	2	1	1	0	0	0	0	0	0	0	0
RHN-A9+10	Amphechinus major Taxon Range Zone	Yindirtemys deflexus Abundance Subzone	zone C1	0	0	0	0	1	0	0	0	0	0	0	0	0	0	6	43	0	0	0	0	30	0	0	0	0	0	0	0	0	0	0	0	0	0	0	0	2	1	0	0	0	0	0	7	0	0
HTE-057	Amphechinus major Taxon Range Zone	Yindirtemys deflexus Abundance Subzone	zone C1	0	0	0	0	0	0	0	0	0	0	0	0	0	0	0	0	0	0	0	0	3	0	0	0	0	0	0	0	0	0	2	0	0	0	0	0	1	2	0	1	0	0	0	0	0	0
HTSE-009+013	Amphechinus major Taxon Range Zone	Yindirtemys deflexus Abundance Subzone	zone C1	0	0	0	0	0	0	0	0	0	3	2	0	0	0	0	16	10	14	0	0	0	0	0	0	0	0	0	0	0	0	0	0	0	0	1	4	0	3	0	0	0	0	0	0	0	0
TAT-E27	Amphechinus major Taxon Range Zone	Yindirtemys deflexus Abundance Subzone	zone C1	0	0	0	0	0	0	0	0	0	1	0	0	0	0	0	19	3	0	0	0	0	0	0	0	0	0	0	0	0	0	0	0	0	1	0	0	3	5	0	0	0	0	0	0	0	0
TAT-E22	Amphechinus major Taxon Range Zone	Yindirtemys deflexus Abundance Subzone	zone C1	0	0	0	0	0	0	0	0	0	2	0	0	0	0	0	2	11	0	0	0	0	0	0	0	0	0	0	0	0	0	0	3	0	0	0	0	5	1	0	0	0	0	0	0	0	0
RHN-023	Amphechinus major Taxon Range Zone	Yindirtemys deflexus Abundance Subzone	zone C1	0	0	0	0	0	0	0	0	0	0	0	0	0	0	0	7	7	0	0	0	0	0	0	0	0	0	0	0	0	0	0	4	0	0	0	0	0	1	0	1	1	0	0	0	0	0
RHN-A7+8	Amphechinus major Taxon Range Zone	Yindirtemys deflexus Abundance Subzone	zone C1	0	0	0	4	0	0	0	7	0	0	0	0	0	0	0	0	0	0	0	0	7	0	0	0	0	0	0	0	0	0	0	0	1	0	0	0	9	4	0	0	0	2	0	0	0	0
TAT-044	Amphechinus major Taxon Range Zone	Yindirtemys deflexus Abundance Subzone	zone C1	0	0	0	1	0	3	0	0	0	2	0	0	0	0	0	3	2	0	0	0	0	0	0	0	0	0	0	0	0	0	0	0	0	0	0	0	0	0	0	0	0	0	0	0	0	0
LOH-C1	Amphechinus major Taxon Range Zone	Yindirtemys deflexus Abundance Subzone	zone C1	0	0	0	0	0	2	0	6	0	9	0	0	0	0	0	15	0	0	0	0	0	0	0	0	0	0	0	0	0	0	0	0	5	0	0	0	9	31	0	0	0	0	0	0	0	0
LOH-B3	Amphechinus major Taxon Range Zone	Yindirtemys deflexus Abundance Subzone	zone C1	0	0	0	0	0	0	0	0	0	0	0	0	0	0	1	0	1	0	0	0	0	0	0	0	0	0	0	0	0	0	0	0	0	0	0	0	0	1	0	0	0	0	0	0	0	0
TAT-043	Amphechinus major Taxon Range Zone	Yindirtemys deflexus Abundance Subzone	zone C1	0	0	0	0	0	0	0	0	0	4	0	0	0	0	0	1	0	0	0	0	0	0	0	0	0	0	0	0	0	0	5	11	0	0	0	4	8	6	0	18	0	0	0	0	0	2
IKH-B5	Amphechinus major Taxon Range Zone	Yindirtemys deflexus Abundance Subzone	zone C1	0	0	0	0	0	0	0	6	0	0	0	0	0	0	0	0	0	0	0	0	1	0	0	0	0	0	0	0	0	0	0	0	1	0	0	0	15	7	0	0	1	0	0	0	0	0
IKH-A5	Amphechinus major Taxon Range Zone	Yindirtemys deflexus Abundance Subzone	zone C1	0	0	0	0	0	0	0	0	0	0	0	0	0	0	0	0	1	0	0	0	1	0	0	0	0	0	0	0	0	0	0	0	1	0	0	0	0	2	0	0	1	0	0	0	0	0
TGW-A5	Amphechinus major Taxon Range Zone	Yindirtemys deflexus Abundance Subzone	zone C1	0	0	0	0	0	0	0	0	5	3	0	0	0	0	0	411	1	0	0	0	5	0	0	0	0	0	7	0	0	0	0	0	0	1	0	0	6	4	0	0	0	0	0	0	0	0
TAT-0512	Amphechinus major Taxon Range Zone	Yindirtemys deflexus Abundance Subzone	zone C1	0	0	0	0	0	16	0	0	0	0	0	0	0	0	0	14	4	1	0	1	0	0	0	0	0	0	2	0	0	0	0	3	0	1	13	1	6	23	0	10	0	0	0	0	0	0
TGW-A3+4	Amphechinus major Taxon Range Zone	Yindirtemys deflexus Abundance Subzone	zone C1	0	0	0	23	0	5	0	0	20	0	0	0	0	0	0	0	0	0	0	2	0	0	0	0	0	0	0	0	0	0	0	0	0	1	0	0	0	0	0	0	0	0	0	0	0	0
DEL-B12	Amphechinus major Taxon Range Zone	Yindirtemys deflexus Abundance Subzone	zone C1	1	0	0	0	0	20	0	26	0	0	0	0	0	0	25	8	0	0	0	0	8	0	0	0	0	0	0	0	0	0	1	0	3	0	0	0	37	144	0	0	0	0	0	0	5	0
SHG-AB>20 top	Amphechinus major Taxon Range Zone	Yindirtemys deflexus Abundance Subzone	zone C1	0	0	0	0	0	0	0	0	0	0	0	0	0	0	0	0	0	0	0	0	0	0	0	0	0	0	0	0	0	0	0	0	0	0	0	0	0	0	0	0	0	0	0	0	0	0
TGR-C7	Amphechinus taatsiingolensis Abundance Zone	no subdivision	zone C	0	0	0	0	0	0	0	13	0	0	0	0	0	0	0	0	0	0	0	0	0	0	0	0	0	0	0	0	0	0	0	0	0	0	0	1	0	0	0	0	0	0	0	0	0	0
TAT-055	Amphechinus taatsiingolensis Abundance Zone	no subdivision	zone C	0	0	0	1	0	111	2	0	0	0	0	0	0	0	7	0	0	0	0	0	0	0	0	0	0	0	5	0	0	0	10	10	0	0	37	7	0	0	0	6	14	0	0	0	0	0
TGW-A2a+2b	Amphechinus taatsiingolensis Abundance Zone	no subdivision	zone C	1	0	0	136	0	48	0	71	10	85	0	0	0	0	24	0	0	0	0	0	0	0	0	0	0	0	0	0	0	0	27	16	0	1	2	582	0	0	0	2	0	0	0	0	2	0
TGW-A1	Amphechinus taatsiingolensis Abundance Zone	no subdivision	zone C	0	0	0	0	0	0	0	0	0	5	0	0	0	0	1	0	0	0	0	0	0	0	0	0	0	0	0	0	0	0	0	0	0	0	0	16	0	0	0	0	0	0	0	0	0	0
TAR-A2	Amphechinus taatsiingolensis Abundance Zone	no subdivision	zone C	0	0	0	14	0	0	34	0	11	0	0	0	0	0	8	0	0	0	0	0	0	0	0	0	0	0	0	0	0	0	2	0	0	1	0	68	0	0	0	0	0	0	0	0	0	0
ABO-A3	Amphechinus taatsiingolensis Abundance Zone	no subdivision	zone C	0	0	0	3	0	8	0	0	0	3	0	0	0	0	0	0	0	0	0	0	0	0	0	0	0	0	0	0	0	0	0	0	0	0	0	1	0	0	0	2	0	0	0	0	0	0
TGR-C1+2	Amphechinus taatsiingolensis Abundance Zone	no subdivision	zone C	0	0	0	472	0	24	0	24	84	94	0	0	0	0	31	0	0	0	0	0	1	0	0	0	0	0	0	0	2	0	39	4	0	5	1	298	0	0	0	0	2	0	0	0	4	0
UNCH-A3B	Cricetops dormitor Taxon Range Zone	Huangomys frequens Abundance Subzone	zone B	0	0	0	10	0	60	0	0	0	24	0	0	0	0	0	0	0	0	0	0	0	0	0	0	0	0	182	0	0	0	20	0	0	0	4	0	0	0	0	0	4	0	0	0	3	0
SHG-AB17-20	Cricetops dormitor Taxon Range Zone	Huangomys frequens Abundance Subzone	zone B	2	0	0	88	0	0	0	2	24	0	0	0	0	0	0	0	0	0	0	0	0	0	0	0	0	0	0	0	0	0	1	9	0	0	118	0	0	0	0	0	4	1	3	0	0	0
SHG-A15-20	Cricetops dormitor Taxon Range Zone	Huangomys frequens Abundance Subzone	zone B	0	0	0	36	0	0	0	0	0	76	0	0	0	0	0	0	0	0	0	0	0	0	0	0	0	1	19	0	0	0	9	2	0	0	22	0	0	0	0	0	1	0	1	0	1	0
TGR-AB22	Cricetops dormitor Taxon Range Zone	Huangomys frequens Abundance Subzone	zone B	0	0	9	79	0	0	0	0	0	0	0	0	0	0	0	0	0	0	0	0	0	0	0	0	0	5	313	0	0	0	78	0	0	0	4	0	0	0	0	0	2	0	0	0	4	0
TGR-AB21	Cricetops dormitor Taxon Range Zone	Huangomys frequens Abundance Subzone	zone B	0	0	0	57	2	0	0	8	19	0	0	0	0	0	0	0	0	0	0	0	0	0	0	0	0	3	348	3	0	0	75	0	0	0	1	0	0	0	0	0	0	1	0	0	2	0
TGR-B1	Cricetops dormitor Taxon Range Zone	Huangomys frequens Abundance Subzone	zone B	0	0	0	38	0	0	0	0	7	0	0	0	0	0	0	0	0	0	0	0	0	0	0	0	0	2	315	0	0	0	34	0	0	0	5	0	0	0	0	0	1	0	7	0	0	0
IKH-A1-4	Cricetops dormitor Taxon Range Zone	Huangomys frequens Abundance Subzone	zone B	3	0	12	64	2	0	0	13	0	62	0	0	0	0	0	0	0	0	0	0	0	0	0	0	0	0	25	0	0	0	7	0	0	0	0	0	0	0	0	0	4	0	0	0	0	0
SHG-AB12+13	Cricetops dormitor Taxon Range Zone	Huangomys frequens Abundance Subzone	zone B	0	0	6	28	0	2	0	0	0	0	0	0	0	0	0	0	0	0	0	0	0	0	0	0	0	0	11	0	0	0	9	0	0	0	1	0	0	0	0	0	0	0	0	0	0	0
TAT-E3	Cricetops dormitor Taxon Range Zone	Huangomys frequens Abundance Subzone	zone B	0	0	0	0	0	0	0	0	0	5	0	0	0	0	0	0	0	0	0	0	0	0	0	0	0	0	22	0	0	0	5	0	0	0	2	0	0	0	0	2	0	0	0	0	0	0
TGL-A11	Cricetops dormitor Taxon Range Zone	Huangomys frequens Abundance Subzone	zone B	0	0	0	27	0	0	0	0	0	11	0	0	0	0	0	0	0	0	0	0	0	0	0	0	0	0	76	0	0	0	11	0	0	0	1	0	0	0	0	0	0	0	0	0	0	0
SHG-A6-9	Cricetops dormitor Taxon Range Zone	Huangomys frequens Abundance Subzone	zone B	4	0	0	6	0	0	0	0	0	0	0	0	0	0	0	0	0	0	0	0	0	0	0	0	0	0	16	0	0	0	0	0	0	0	0	0	0	0	0	0	0	0	0	0	0	0
TAT-C6+7	Cricetops dormitor Taxon Range Zone	Huangomys frequens Abundance Subzone	zone B	0	0	0	62	0	0	0	0	0	0	0	0	0	0	0	0	0	0	0	0	0	0	0	0	0	0	46	0	0	0	16	30	0	0	12	0	0	0	0	0	0	0	0	0	2	0
DEL-B7+8	Cricetops dormitor Taxon Range Zone	Huangomys frequens Abundance Subzone	zone B	1	0	6	5	2	11	0	0	11	3	0	0	0	0	0	0	0	0	0	0	0	0	0	0	0	0	27	1	0	0	2	0	0	0	0	0	0	0	0	0	1	0	0	0	0	0
TAT-037	Cricetops dormitor Taxon Range Zone	Allosminthus khandae Taxon Range Subzone	zone A	0	0	0	0	0	7	0	3	0	0	0	0	0	0	0	0	0	0	0	0	1	0	0	0	0	0	54	0	0	0	5	0	0	0	0	0	0	0	0	9	1	0	0	0	0	0
HL-A1+2	Cricetops dormitor Taxon Range Zone	Allosminthus khandae Taxon Range Subzone	zone A	0	2	0	0	0	0	0	0	0	0	0	0	0	0	0	0	0	0	0	0	0	0	0	0	0	0	14	0	0	0	1	0	0	0	0	0	0	0	0	3	0	0	0	0	0	0
GRAB-II	Cricetops dormitor Taxon Range Zone	Allosminthus khandae Taxon Range Subzone	zone A	0	2	0	0	0	0	0	0	0	0	0	0	0	0	0	0	0	0	0	0	0	0	0	0	0	1	7	0	0	0	0	0	0	0	0	0	0	0	0	0	0	0	0	0	0	0
SHG-C1-2	Cricetops dormitor Taxon Range Zone	Allosminthus khandae Taxon Range Subzone	zone A	0	0	9	16	0	0	0	0	7	110	0	0	0	0	0	0	0	0	0	0	0	0	0	0	0	0	62	0	0	0	3	0	0	0	0	0	0	0	0	0	1	0	0	0	0	4
TAT-C1-3	Cricetops dormitor Taxon Range Zone	Allosminthus khandae Taxon Range Subzone	zone A	0	0	1	22	0	0	0	0	5	0	0	0	0	0	0	0	0	0	0	0	0	0	0	0	0	0	154	0	0	0	13	0	0	0	4	0	0	0	0	1	0	0	0	0	0	0
TGL-A1+2	Cricetops dormitor Taxon Range Zone	Allosminthus khandae Taxon Range Subzone	zone A	0	1	0	59	0	0	0	0	0	0	0	0	0	0	0	0	0	0	0	0	0	0	0	0	0	0	91	0	0	0	2	0	0	0	1	0	0	0	0	0	0	0	0	0	0	1
TGR-A13+14	Cricetops dormitor Taxon Range Zone	Allosminthus khandae Taxon Range Subzone	zone A	0	0	0	96	0	0	0	0	0	6	0	0	0	0	0	0	0	0	0	0	0	0	0	0	0	0	67	0	0	0	4	0	0	0	4	0	0	0	0	0	2	0	0	0	0	0
TAT-D1	Cricetops dormitor Taxon Range Zone	Allosminthus khandae Taxon Range Subzone	zone A	1	2	19	290	0	0	0	18	59	150	0	0	0	0	0	0	0	0	0	0	0	0	0	0	1	0	201	0	0	0	13	1	0	0	15	0	0	0	0	1	6	0	0	0	0	5
[truncated: 136 more columns]
